# Supplementary material for: The Universal Vital Assessment (UVA) score at 6 hours post-resuscitation predicts mortality in hospitalized adults with severe sepsis in Mbarara, Uganda
Source: PLOS Glob Public Health. 2024 Oct 22;4(10):e0003797. doi: 10.1371/journal.pgph.0003797 (PMC11495629; doi:10.1371/journal.pgph.0003797)
Supplement: S1 Data — (XLSX) [file pgph.0003797.s004.xlsx]

## Sheet: Sheet1
studynumber	age	sex	hivstatus	sbp	dbp	MAP	temp	oxygensat	resprate	pulse	gcs	muac	pocla01	pocla02	BLpoclac	wcc	hb	plts	cd4counts	sputum	first6hrsns	first6hrsrl	first6hrsdex	antibioticsgiven	oxygengiven	lengthofstayinemergency	antibiotictime	idAD	pocla1_6hr	pocla2_6hr	AVGpoclac_6hr	sbp_6hr	dbp_6hr	MAP_6hr	pulse_6hr	resprate_6hr	temp_6hr	o2sats_6hr	id6hr	inhospmortality	thirtydaymort	censoredornot	excluded	idout	id	gcs_imp	resprate_imp	resprate_6hr_imp	sbp_imp
L001	30	m	negative	90	50	63.3333	38.7	0.87	44	120	12	14	5.2		5.2	12.4	16.7	257		n/d	1500			yes	no	48	30	L001	5.1		5.1	68	47	54	116	32	38.6	94	L001	no	no			L001	1	FALSE	FALSE	TRUE	FALSE
L002	36	f	positive	80	60	66.6667	37.7	0.95	40	148	14		3.8		3.8	7.9	5.7		43		200			yes	no	14	50	L002	1.2		1.2	75	50	58.3333	112	28	36.2	96	L002	no	yes			L002	2	FALSE	FALSE	FALSE	FALSE
L003	28	f	positive	95	40	58.3333	38.1	0.95	28	140	15	17	10.3		10.3	7.59	7.2	172	577	n/d	2500			yes	no	17	30	L003	4.4		4.4	104	72	82.6667	119	22	36.6	95	L003	yes	yes	no		L003	3	FALSE	FALSE	FALSE	FALSE
L004	25	f	positive	120	86	97.3333	39.8	0.96	42	169	13	17	17.6		17.6	5.9	11.79	385	10	negative	1500			yes	no	12	30	L004	6.3		6.3	80	44	56	121	28	37.8	98	L004	yes	yes	no		L004	4	FALSE	FALSE	FALSE	FALSE
L005	58	m	negative	139	70	93	35.8	0.88	16	107	10	28	5.8		5.8	10.8	10.8	81		n/d	1500			yes	yes	1	30	L005	1.3		1.3	108	70	82.6667	94	24	35.9	94	L005	yes	yes	no		L005	5	FALSE	FALSE	FALSE	FALSE
L006	59	m	negative	91	57	68.3333	38.2	0.96	24	128	13		4.6		4.6	8.2	16.4	314		n/d	1000			yes	no	14	60	L006	1		1	99	68	78.3333	83	24	38.6	96	L006	no	no			L006	6	FALSE	FALSE	FALSE	FALSE
L007	50	f	negative	60	40	46.6667	39.2	0.92	18	132	15		6.4		6.4	20.27	11.6	220		n/d	1000			yes	no	12	30	L007	4.1		4.1	76	49	58	112	28	38.2	90	L007	no	no			L007	7	FALSE	FALSE	FALSE	FALSE
L008	59	m	negative	80			34.9	0.95	26	148	15	15.6	5.2		5.2	5.7	14.3	460			1500			yes	no	12	30	L008	3.9		3.9	101	75	83.6667	100	32	35.4	99	L008	no	yes	no		L008	8	FALSE	FALSE	FALSE	TRUE
L009	57	m	negative	100	40	60	38.1	0.78	28	127	9	22	14.5		14.5	16.4	2.4	47			1500			yes	no	17	120	L009	4.7		4.7	120		40	88	16	37.2	94	L009	no	no	no		L009	9	FALSE	FALSE	FALSE	FALSE
L012	43	f	negative	85	60	68.3333	40.1	0.93	50	134	15	36	2.1		2.1	3.74	11.1	65		n/d				Yes	no	6	60	L012	3.5		3.5	100	80	86.6667	92	18	37.6	99	L012	no	no			L012	12	FALSE	FALSE	FALSE	FALSE
L013	44	m	negative	80	40	53.3333	35.9	0.98	24	111	15	16.5	7.9		7.9	7.27	5.6	216		negative	1500			yes	no	18	240	L013	6.8		6.8	124	96	105.333	108	18	36	90	L013	yes	yes	no		L013	13	FALSE	FALSE	FALSE	FALSE
L015	42	f	positive	80	50	60	36.9	0.96	18	129	15	30	8.9		8.9	32.9	12.5	171		n/d	2000			yes	no	6.5	360	L015	9		9	100	70	80	112	16	37.3	97	L015	no	no			L015	15	FALSE	FALSE	FALSE	FALSE
L016	70	f	negative	90			39	0.85	28	132	14	27.2	10.4		10.4	10.4	12.5	217		n/d	2500	1000		yes	no	10	60	L016	6.9		6.9	101			124	18	36.8	90	L016	yes	yes	no		L016	16	FALSE	FALSE	FALSE	TRUE
L017	15	f	negative	70	40	50	40	0.96	32	136	15	24.5	2.7		2.7	1.6	4.9	0		n/d	2000			yes	no	8	60	L017	4.4		4.4	90	40	56.6667	124	29	38.7	97	L017	yes	yes			L017	17	FALSE	FALSE	FALSE	FALSE
L018	37	m	positive	85	60	68.3333	39.3	0.89	24	110	15	28	3.3		3.3	4.22	17.5	97	40	negative	1500			yes	no	5	30	L018	2.1		2.1	100	70	80	93	26	38.5	96	L018	no	no			L018	18	FALSE	FALSE	FALSE	FALSE
L019	28	m	positive	120	90	100	37.4	0.88	56	118	14	20	4.6		4.6	7.95	10.7	303			2000			yes	no	6	30	L019	1.5		1.5	110	60	76.6667	121	42	38.3	91	L019	no	no	no		L019	19	FALSE	FALSE	FALSE	FALSE
L020	45	m	positive	88			38	0.88	36	136	15	18.6	3.8	4.2	4				2	n/d	2500			yes	no	30	120	L019	3.5		3.5	110	70	83.3333	128	32	37.9	94	L019	no	no			L019	19	FALSE	FALSE	FALSE	TRUE
L021	34	m	positive	96	70	78.6667	34.3	0.95	36	96	7	24	2.4		2.4	17.2	11.8	260	78	n/d	1500			yes	no	40	60	L020	2		2	100	80	86.6667	86	30	35.9	96	L020	yes	yes			L020	20	FALSE	FALSE	FALSE	FALSE
L022	23	m	positive	95			32	0.97	18	79	14	16.3	1		1	3.46	11.5	139	129	n/d	3500			yes	no	11	300	L021	2.2		2.2	70	40	50	85	17	34.2	99	L021	yes	yes	no		L021	21	FALSE	FALSE	FALSE	TRUE
L023	34	m	positive	88			34.5	0.98	45	125	15	15.5	3.1		3.1	8.6	11.7	109	109	n/d	4000			yes	no	17	30	L022	3.8		3.8	70	40	50	106	42	33.4	96	L022	yes	yes	no		L022	22	FALSE	FALSE	FALSE	TRUE
L024	22	m	positive	90	50	63.3333	38.8	0.97	18	108	11	24.5	4.7		4.7	4	12.8	137	128	postive	2000			yes	no	5	60	L023	9.1		9.1	100	50	66.6667	94	20	39.4	90	L023	no	no	no		L023	23	FALSE	FALSE	FALSE	FALSE
L025	34	m	positive	70	40	50	33.8	0.83	20	91	14	20	2.1		2.1	4	6.3	142	41	n/d	2500			yes	no	10	60	L024	1		1	70	40	50	78	20	33.6	100	L024	yes	yes	no		L024	24	FALSE	FALSE	FALSE	FALSE
L026	82	f	negative	90	30	50	38.4	0.85	24	124	14	18.5	2.4		2.4	28.99	10.3	260		negative	2000			yes	no	8	60	L025	2.1		2.1	95	40	58.3333	112	38	39	99	L025	yes	yes	no		L025	25	FALSE	FALSE	FALSE	FALSE
L027	45	m	positive	80			35.7	0.82	36	100	15	20	10.3	6.7	8.5	6.32	14.2	190			2000			yes	yes	1		L026	5.6		5.6	80	70	73.3333	110	28	34.9	98	L026	no	yes			L026	26	FALSE	FALSE	FALSE	TRUE
L028	34	f	positive	90			38.1	0.97	30	139	15	25	2.5		2.5	2.3	11.6	124	172	n/d	2000			yes	no	7	60	L027	1.6		1.6	110	70	83.3333	135	20	38.1	95	L027	no	no	no		L027	27	FALSE	FALSE	FALSE	TRUE
L029	25	f	positive	110	60	76.6667	39.4	0.93	36	140	15	21	3.3		3.3	5.49	4.3	64	3	negative	1000			yes	no	6	30	L028	1.2		1.2	100	50	66.6667	128	19	38.8	96	L028	yes	yes	no		L028	28	FALSE	FALSE	FALSE	FALSE
L030	24	m	negative	76	38	50.6667	33.9	0.9	34	98	15	18.8	5.5		5.5	2.07	3.4	40		n/d	500			yes	no	8	120	L029	3.8		3.8	80	45	56.6667	110	32	33.9	97	L029	no	no	no		L029	29	FALSE	FALSE	FALSE	FALSE
L031	33	m	negative	70	50	56.6667	38.9	0.76	40	124	15	17.8	4.9	5.3	5.1	9.3	15.5	247		n/d	1000			no	no	18		L030	6.2		6.2	70	40	50	120	52	36.8	96	L030	yes	yes	no		L030	30	FALSE	FALSE	FALSE	FALSE
L032	64	f	negative	130	80	96.6667	34.5	0.94	24	110	14	22.6	2	2.8	2.4	5.9	13.5	352			1000			yes	no	8	30	L031	4.1	5.6	4.85	110	70	83.3333	86	26	37.3	95	L031	yes	yes			L031	31	FALSE	FALSE	FALSE	FALSE
L033	20	f	positive	98	58	71.3333	38.6	0.83	36	125	14	24	4.5		4.5	25.1	3.4	20	166	n/d	1500			yes	no	16	260	L032	2.8		2.8	100	80	86.6667	120	28	37.7	99	L032	no	no	no		L032	32	FALSE	FALSE	FALSE	FALSE
L034	22	m	negative	130	100	110	38.3	0.86	40	139	15	21.5	2.5	2.3	2.4	6.34	10.5	133		n/d	500			yes	yes	19	30	L033	1.9		1.9	100	90	93.3333	96	42	37.9	85	L033	no	no	no		L033	33	FALSE	FALSE	FALSE	FALSE
L035		f	negative	70	50	56.6667	39.4	0.95	32	103	15	23.8	3.9		3.9	4.97	17.1	93		n/d	1500			yes	no	17	30	L034	2		2	100	68	78.6667	104	31	40.4	95	L034	no	no	no		L034	34	FALSE	FALSE	FALSE	FALSE
L036	19	f	positive	85	40	55	38.6	0.96	50	150	15	20	3.2	3.4	3.3	6.55	8.6	271	574	postive	2500			yes	no	20	30	L035	2.4		2.4	105	40	61.6667	130	44	40	94	L035	no	no	no		L035	35	FALSE	FALSE	FALSE	FALSE
L037	58	m	negative	98			33.3	0.99	20	98	14	20.8	3.4		3.4	28.8	14.3	337		n/d	1500			yes	no	19		L036	2.4	2.7	2.55	120	80	93.3333	108	32	36	98	L036	no	no	no		L036	36	FALSE	FALSE	FALSE	TRUE
L038	25	f	negative	60	36	44	37.1	0.86	58	97	15	21.2	3.4		3.4						0			no	yes			L037	6.6	3.3	4.95	75	50	58.3333	88	80	38.9	90	L037	no	no		yes	L037	37	FALSE	FALSE	FALSE	FALSE
L039	20	f	positive	110			38.2	0.91	56	159	15	23	3.9		3.9	7.4	8.8	184	10	n/d	1000			no	no	16		L038	4		4	70	40	50	162	40	38.9	90	L038	no	no	no		L038	38	FALSE	FALSE	FALSE	TRUE
L040	36	f	positive	80			35.8	0.93	40	104	15	16.5	4.7		4.7	5.3	7.8	56	110	n/d	1000			no	no	14		L039	2.8	2.7	2.75	90	70	76.6667	115	47	36.2	69	L039	no	no	no		L039	39	FALSE	FALSE	FALSE	TRUE
L041	36	m	positive	70	30	43.3333	35.9	0.9	48	105	15	17.2	1.8	4.1	2.95	4	12	500	37	postive	1000			yes	no	12	30	L041	2	7.5	4.75	80	50	60	96	52	39	86	L041	no	no	no		L041	41	FALSE	FALSE	FALSE	FALSE
L042	56	f	negative	150	60	90	39.8	0.94	32	104	14	25.8	2.5	3.5	3	6.2	11.5	121		n/d	2000			yes	no	17	30	L042	2.2	3.7	2.95	130	60	83.3333	74	24	36.6	97	L042	no	no			L042	42	FALSE	FALSE	FALSE	FALSE
L043	14	f	negative	80	30	46.6667	40.4	0.94	32	136	15	19.8	1.7	2	1.85	1.36	11.9	150		n/d	500			yes	no	13	30	L043	3	2.5	2.75	95	60	71.6667	115	26	40.3	90	L043	no	no	no		L043	43	FALSE	FALSE	FALSE	FALSE
L044	28	m	positive	86	40	55.3333	37	0.97	32	113	15	20.4	5.1	9.8	7.45	3.14	12.9	295	5	n/d	2500			yes	no	15	30	L044	1.3	2	1.65	90	40	56.6667	90	22	37.4	97	L044	no	yes	no		L044	44	FALSE	FALSE	FALSE	FALSE
L045	22	f	positive	89	60	69.6667	37.1	0.98	40	107	15	17.2	2.1		2.1	5.71	6.1	302	70	n/d	1000			yes	no	7	30	L045	1.7	2.2	1.95	98	50	66	140	50	37.6	97	L045	yes	yes	no		L045	45	FALSE	FALSE	FALSE	FALSE
L047	47	m	positive	90	65	73.3333	36.8	0.94	36	125	15	22	4.4	11	7.7	5.77	10.8	340	30	n/d	2500			yes	no	2	10	L047	4.9	7.2	6.05	98	50	66	126	40	39.5	96	L047	yes	yes	no		L047	47	FALSE	FALSE	FALSE	FALSE
L048	55	f	negative	75	65	68.3333	37.7	0.95	44	117	15	22.3	3.15		3.15	5.96	9.7	218		n/d	2000			yes	no	5	10	L048	4.7	4.3	4.5	130	60	83.3333	118	40	40	91	L048	no	no	no		L048	48	FALSE	FALSE	FALSE	FALSE
L049	56	f	negative	80	50	60	35.8	0.91	30	114	15	21.8	2.5	2.6	2.55													L049	7	1.6	4.3	95	60	71.6667	88	42	36.7	90	L049	no	yes			L049	49	TRUE	FALSE	FALSE	FALSE
L052	30	f	negative	90	70	76.6667	40.6	0.97	44	150	15	29.5	4.1	5.3	4.7	2.28	14.3	119		n/d	3500			yes	no	7	10	L051	4	3.1	3.55	98	30	52.6667	128	42	41	90	L051	no		no		L051	51	FALSE	FALSE	FALSE	FALSE
L053	44	m	positive	85	60	68.3333	37.1	0.95	56	106	15	17	3.7	4.1	3.9	1.76	12.3	227		n/d	3000			yes	no	7	120	L052	1.7	1.6	1.65	95	60	71.6667	110	32	37.9	94	L052	yes	yes	no		L052	52	FALSE	FALSE	FALSE	FALSE
L054	31	m	positive	90	70	76.6667	35	0.98	20	94	15	21.5	2.1	2	2.05	2.1	12.6	96	39	n/d	2000			yes	no	8	20	L053	3.3	3.9	3.6	100	70	80	82	20	36.4	99	L053	yes	yes	no		L053	53	FALSE	FALSE	FALSE	FALSE
L055	22	f	positive	70	40	50	38.8	0.86	44	162	15	23.5	3.5	3.7	3.6	6.26	7.3	20	76	postive	1000			yes	no	9	30	L054	3.8	4.1	3.95	70	40	50	96	40	37.9	93	L054	no	no			L054	54	FALSE	FALSE	FALSE	FALSE
L056	26	f	positive	100	80	86.6667	36.5	0.98	44	156	14	22.6	4.6	3.6	4.1	5.74	10.1	378		n/d	500	500		yes	no	5	300	L055	2.8	2.9	2.85	130	80	96.6667	128	40	36.9	98	L055	no	no	no		L055	55	FALSE	FALSE	FALSE	FALSE
L057	93	f	negative	110	50	70	38.8	0.93	44	116	7	15	8.6	10.5	9.55	4.87	14.1	188		n/d	1000			yes	no	15	30	L057	8.9	10	9.45	100	56	70.6667	116	28	38.4	86	L057	yes	yes	no		L057	57	FALSE	FALSE	FALSE	FALSE
L058	18	f	negative	80	48	58.6667	37.8	0.93	28	104	15	16	3.9	3.6	3.75	13.6	9.3	183		n/d	0	0		yes	no	7	90	L058	0.9	1	0.95	86	46	59.3333	101	26	37.9	95	L058	no	no	no		L058	58	FALSE	FALSE	FALSE	FALSE
L059	50	f	negative	60	40	46.6667	35.9	0.93	24	118	15	24	1	1.1	1.05	19.4	15.5	140		n/d	1000	1000		yes	no	15	180	L059	0.6	0.7	0.65	75	50	58.3333	100	24	36	84	L059	no	no	no		L059	59	FALSE	FALSE	FALSE	FALSE
L060	50	f	positive	88			38.4	0.83	28	103	15	18	5.7	19	12.35	3.3	9	114		n/d	2000			yes	yes	12	60	L060	3.5	3.6	3.55	90	70	76.6667	102	28	36.6	61	L060	yes	yes	no		L060	60	FALSE	FALSE	FALSE	TRUE
L062	58	f	negative	80	30	46.6667	35.8	0.87	24	39	13	21	12.8	13.6	13.2	205	3.7	46			500					6		L062	3.7	1.8	2.75	110	73	85.3333	89	17	36.8	96	L062	yes	yes			L062	62	FALSE	FALSE	FALSE	FALSE
L063	30	f	positive	90	35	53.3333	37.1	0.86	48	94	15	18	19.6	13.6	16.6	4.6	12.2	302	95	n/d	500			yes	no	48	10	L063	7.3	6.9	7.1	80	60	66.6667	102	24	37.9	96	L063	no	no	no		L063	63	FALSE	FALSE	FALSE	FALSE
L065	28	m	positive	74	50	58	37.1	0.92	24	24	12	19.5	1.5	1.2	1.35	3.63	7.7	145	186	negative	2000			no	no	30		L065	1.1	1.5	1.3	90	60	70	114	16	36.7	92	L065	no				L065	65	FALSE	FALSE	FALSE	FALSE
L066	25	m	unknown	85			39.2	0.97	44	149	15	23.3	4.7	5	4.85	15.7	18.7	170										L066	2.4	1.8	2.1	100	60	73.3333	137	25	37.9	90	L066	no	no			L066	66	TRUE	FALSE	FALSE	TRUE
L067	28	f	positive	80	60	66.6667	37.5	0.98	30	123	15	20.4	2.4	2.4	2.4	19.2	9.3	528	390	postive	1000			no	no	5.5		L067	3.6	4.2	3.9	95	70	78.3333	124	32	38	98	L067	no	no			L067	67	FALSE	FALSE	FALSE	FALSE
L068	45	f	negative	80	55	63.3333	38	0.91	36	152	15	25.3	4.7	4.9	4.8	3.62	9.4	100		n/d	500			yes	no	19	30	L068	3.5	3.4	3.45	90	60	70	130	30	39.9	96	L068	yes	yes	no		L068	68	FALSE	FALSE	FALSE	FALSE
L069	25	m	positive	60		20	34	0.97	18	106	15	19.4	2.3	2.4	2.35	2.2	5.1	6	13	n/d	1000			yes	no	7	30	L069	3.1	2.5	2.8	75	40	51.6667	78	16	34.3	83	L069	yes	yes	no		L069	69	FALSE	FALSE	FALSE	FALSE
L070	30	f	positive	60	50	53.3333	37.3	0.97	21	151	15	19.4	6.6	7.3	6.95	7.47	9.6	252	40	n/d	2000			no	no	12		L070	4	4.1	4.05	70	30	43.3333	130	12	37.6	87	L070	yes	yes	no		L070	70	FALSE	FALSE	FALSE	FALSE
L071	54	f	positive	90	58	68.6667	38.6	0.95	28	140	15	34.7	2.9	2	2.45	10.02	7.4	398			3000			yes	no	24	60	L071	1.4	1.1	1.25	120	65	83.3333	117	20	37.5	98	L071	no	yes			L071	71	FALSE	FALSE	FALSE	FALSE
L072	21	f	positive	78	48	58	37.9	0.89	30	125	15	17.8	2	1.3	1.65	0.69	5.2	288		n/d	1500			yes	no	29	30	L072	1.4	1.7	1.55	90	50	63.3333	119	30	38.3	94	L072	no	no	no		L072	72	FALSE	FALSE	FALSE	FALSE
L073	72	m	negative	90			37.4	0.88	28	113	14	28.6	5.7	6.1	5.9	19.93	16.6	231		n/d	3000			yes	no	12	30	L073	3.1	3	3.05	60	40	46.6667	96	24	38.1	86	L073	no	no	no		L073	73	FALSE	FALSE	FALSE	TRUE
L074	32	f	negative	90	60	70	39	0.94	22.6	68	13	32	7.5	7	7.25	4.87	14.7	102		n/d	1500			yes	no	48	60	L074	4.6	3.9	4.25	100	60	73.3333	92	20	39.2	96	L074	no	no			L074	74	FALSE	FALSE	FALSE	FALSE
L075	21	f	negative	80	40	53.3333	39.8	0.94	28	136	15	21.3	2.4	2.1	2.25	3.34	12.5	33			500	1500		yes	no	3	30	L075	1.2	1	1.1	90	60	70	96	20	37.9	96	L075	no	no			L075	75	FALSE	FALSE	FALSE	FALSE
L076	15		negative	130	40	70	37.9	0.96	44	150	10	15	3.3	3.6	3.45	12.47	3.4	2		n/d	500			yes	yes	8	80	L076	4.1	4.5	4.3	110	50	70	200	50	40.3	86	L076	yes	yes	no		L076	76	FALSE	FALSE	FALSE	FALSE
L077	47	m	positive	82	60	67.3333	38.8	0.91	40	110	10	24.4	2.5	2.5	2.5	3.39	97	115		n/d	1500			no	no	12		L077	2.4	2.9	2.65	100	72	81.3333	112	38	39.6	91	L077	no	no			L077	77	FALSE	FALSE	FALSE	FALSE
L078	80	f	negative	95	40	58.3333	37.9	0.82	52	116	10	26.1	5.6	5.3	5.45	20.68	14.5	153		n/d	1500			yes	yes	9	240	L078	4.4	4.5	4.45	90	58	68.6667	113	40	39.2	73	L078	yes	yes			L078	78	FALSE	FALSE	FALSE	FALSE
L079	40	m	positive	80	40	53.3333	36.6	0.98	32	115	8	18.1	2.4	1.9	2.15					n/d	1000			yes	no	7.5	60	L079	2.2	1.7	1.95	106	78	87.3333	116	28	36.8	95	L079	yes	yes	no		L079	79	FALSE	FALSE	FALSE	FALSE
L080	25	m	positive	110	50	70	39.2	0.95	22	126	13	23.4	5.1	4.8	4.95	0.2	6.3	22	3	n/d	500			yes	no	6	10	L080	4	3.6	3.8	120	60	80	118	40	39.3	93	L080	no	no	no		L080	80	FALSE	FALSE	FALSE	FALSE
L081	20	m	negative	80			38.6	0.94	36	104	13	23	1.9	1.8	1.85	4.21	14.6	380		n/d	1000	1000		yes	no	5	180	L081	1.9	2.1	2	80	40	53.3333	139	28	38	86	L081	yes	yes	no		L081	81	FALSE	FALSE	FALSE	TRUE
L084	45	m	negative	84	30	48	35.8	0.91	40	139	14	20	7	7.1	7.05	3.77	9.2	88		n/d	2500			yes	no	6	30	L084	2.8	2.6	2.7	110	70	83.3333	107	36	38.3	88	L084	yes	yes	no		L084	84	FALSE	FALSE	FALSE	FALSE
L087	59	m	negative	98	70	79.3333	36.3	0.94	32	101	9	23	0.7	0.9	0.8	6.1	13.4	234		n/d	1000				no	14	120	L087	1.5	1.6	1.55	100	70	80	100	20	36.8	94	L087	no	no			L087	87	FALSE	FALSE	FALSE	FALSE
L088	32	m	negative	120	70	86.6667	37.9	0.93	28	121	4	22.3	3.7	4.7	4.2	6.74	16.2	128		n/d	2000			yes	no	16	120	L088	1	0.9	0.95	130	80	96.6667	134	24	37.9	90	L088	no	yes	no		L088	88	FALSE	FALSE	FALSE	FALSE
L089	40	m	positive	75	20	38.3333	39.1	0.96	36	107	15	23.6	8.6	8.2	8.4	2.2	11	172	43	n/d	1000			yes	no	14	60	L089	6.2	6	6.1	96	40	58.6667	100	28	38.4	96	L089	no	no			L089	89	FALSE	FALSE	FALSE	FALSE
L090	26	f	positive	90	60	70	39.6	0.96	48	154	15	22.2	1.4	2.3	1.85	7.78	5	42	226	n/d				yes	no	4	120	L089	1.2	1	1.1	100	7	38	148	32	37.9	94	L089	no	no			L089	89	FALSE	FALSE	FALSE	FALSE
L091	34	f	positive	80	40	53.3333	38.4	0.95	32	144	15	20	3.1	2.8	2.95	18.56	11	350	0		4000			yes	no	6		L090	2.6	2.1	2.35	100	60	73.3333	100	23	38.4	96	L090	no	yes			L090	90	TRUE	FALSE	FALSE	FALSE
L092	26	f	positive	90	50	63.3333	39	0.9	28	146	14	28	1.5	1.9	1.7	3.96	9.1	158	217	n/d	500			yes	no	8	30	L091	1.6	1.7	1.65	100	80	86.6667	124	20	38.1	96	L091	no	no	no		L091	91	FALSE	FALSE	FALSE	FALSE
L093	25	f	positive	84	56	65.3333	39	0.94	60	140	15	27.4	1.2	1.3	1.25	13.23	11.7	371	4	n/d	1500		500	yes	no	40		L092	0.9	0.8	0.85	100	60	73.3333	124	44	38.1	94	L092	no	no	no		L092	92	FALSE	FALSE	FALSE	FALSE
L094	25	f	positive	85			38.2	0.97	60	180	15	22.2	9	9.1	9.05	10.07	9.5	270		n/d	2000			no	no	9		L092	2.6	2.3	2.45	90	60	70	144	32	37.1	96	L092	yes	yes			L092	92	FALSE	FALSE	FALSE	TRUE
L095	30	f	positive	100	60	73.3333	39.4	0.99	40	161	14	21.3	4.2	3.9	4.05	1.31	4	24	5	n/d	1000			yes	no	8	45	L093	3.4	3	3.2	100	70	80	120	36	38.3	96	L093	yes	yes	no		L093	93	FALSE	FALSE	FALSE	FALSE
L096	34	m	positive	75	40	51.6667	38.7	0.79	65	100	14	21.3	2.3	2.4	2.35	5.55	12.6	335	20	negative	1000			yes	no	8	60	L094	2.4	1.9	2.15	90	60	70	90	45	39.9	90	L094	no	no	no		L094	94	FALSE	FALSE	FALSE	FALSE
L097	28	f	positive	60	20	33.3333	35.8	0.82	36	112	15	15.8	4.3	4.1	4.2	6.13	5.7	106	10	negative	500			yes	no	11	240	L095	3.4	3.2	3.3	65	40	48.3333	100	28	36.7	88	L095	no	no	no		L095	95	FALSE	FALSE	FALSE	FALSE
L098	41	m	positive	120	70	86.6667	38.4	0.94	44	126	14	21.8	2	2.6	2.3	4.07	11.2	203	34		500			yes	no	5	30	L096	2.4	2	2.2	114	80	91.3333	120	36	39	95	L096	no	no			L096	96	FALSE	FALSE	FALSE	FALSE
L099	45	m	positive	70	50	56.6667	38.1	0.82	25	150	12	17.8	2	2.1	2.05	5.92	7.7	539	266		1500			no	no	7		L097	2.6	2.4	2.5	100	65	76.6667	108	20	37.2	98	L097	yes	yes	no		L097	97	FALSE	FALSE	FALSE	FALSE
L100	27	m	positive	88	69	75.3333	39.8	0.73	36	139	14	21.3	4.1	4.8	4.45	7.59	12	166	4	negative	3000			yes	no	75	30	L098	2.2	1.9	2.05	90	70	76.6667	100	26	38.6	96	L098	yes	yes	no		L098	98	FALSE	FALSE	FALSE	FALSE
L101	32	m	positive	110	70	83.3333	37.6	0.72	76	140	3	26.3	1.6	1.6	1.6	14.2	16.9	481	48	n/d	1000			yes	yes	10	80	L099	1.4	1.3	1.35	110	60	76.6667	128	60	37.4	84	L099	yes	yes	no		L099	99	FALSE	FALSE	FALSE	FALSE
L102	27	m	positive	90	30	50	38.6	0.91	40	150	15	20.5	3.8	3.7	3.75	3.18	17.3	228		negative	1000			yes	no	5	120	L100	3.4	3.5	3.45	90	60	70	106	26	36.3	95	L100	no	no			L100	100	FALSE	FALSE	FALSE	FALSE
L103	28	f	negative	85	60	68.3333	39.1	0.96	50	158	15	24	2.6	2.1	2.35	24.35	8.8	559		n/d	1000			yes	no	9	90	L101	2.8	2	2.4	100	60	73.3333	124	24	37.7	98	L101	no	no	no		L101	101	FALSE	FALSE	FALSE	FALSE
L104	40	m	negative	84	56	65.3333	36.2	0.96	24	160	15	21.8	2.7	2.4	2.55	11.8	11.9	150		negative	1000			yes	no	6	30	L102	2.1	2	2.05	80	50	60	140	20	36.6	96	L102	no	yes			L102	102	FALSE	FALSE	FALSE	FALSE
L105	36	m	positive	70	50	56.6667	38	0.86	35	140	15	16.4	5.4	5.3	5.35	19.29	12.1	145	654	yes	1500			yes	no	7	30	L103	4.2	4	4.1	80	60	66.6667	120	28	37.6	86	L103	yes	yes	no		L103	103	FALSE	FALSE	FALSE	FALSE
L106	13	m	negative	120	70	86.6667	37.9	0.96	34	120	15	21.3	3.6	3.5	3.55	3.77	9.2	88		n/d				no	no	8		L104	2.9	2.7	2.8	120	60	80	100	28	37.6	96	L104	no	no			L104	104	FALSE	FALSE	FALSE	FALSE
L107	45	m	positive	90	60	70	38.2	0.96	32	120	14	23.4	4.9	4.2	4.55	0.92	10	232	6		2000			yes	no	4	60	L105	1.1	1.1	1.1	100	70	80	100	20	37.9	95	L105	yes	yes	no		L105	105	FALSE	FALSE	FALSE	FALSE
L108	56	f	negative	88	58	68	39	0.82	36	122	15	21.8	3.9	3.4	3.65	14.66	10.8	351		negative	1500	1000		yes	no	5	30	L106	0.8	0.8	0.8	90	40	56.6667	122	28	39.9	93	L106	no	no			L106	106	FALSE	FALSE	FALSE	FALSE
L109	20	f	negative	89	55	66.3333	39.1	0.97	36	112	15	27.2	5	4.5	4.75	7.45	12.3	276		n/d	2000			no	no	6		L107	3.5	3.1	3.3	100	60	73.3333	96	24	38.7	95	L107	no	no	no		L107	107	FALSE	FALSE	FALSE	FALSE
L110	33	f	positive	90	60	70	38.2	0.96	20	120	15	18	2.8	2.1	2.45	6.04	11.1	233		n/d	1000			yes	no	5	110	L108	2.2	1.8	2	90	60	70	96	20	37.2	90	L108	no	no	no		L108	108	FALSE	FALSE	FALSE	FALSE
L112	28	f	positive	78	40	52.6667	40.3	0.93	36	144	15	25	1.8	1.6	1.7	4.12	6.7	98	29	negative	2500			yes	no	6	30	L110	1.4	1	1.2	100	60	73.3333	129	28	37.6	93	L110	yes	yes	no		L110	110	FALSE	FALSE	FALSE	FALSE
L113	65	m	negative	140	70	93.3333	38.6	0.86	32	100	15	22.1	1	0.8	0.9	8.3	12.1	65		n/d	2000			yes	no			L111	0.6	0.2	0.4	140	60	86.6667	96	28	37.9	90	L111	no		no		L111	111	FALSE	FALSE	FALSE	FALSE
L114	47	m	negative	120	70	86.6667	40.1	0.93	40	109	14	29.3	6.7	7.5	7.1	3.3	15.4	85		n/d	200			yes	no	6	30	L112	5.4	5	5.2	110	70	83.3333	109	20	39.1	95	L112	no	no	no		L112	112	TRUE	FALSE	FALSE	FALSE
L115	45	f	positive	80	60	66.6667	35.7	0.78	44	104	15	26.8	4.4	4.6	4.5	7.19	8.5	29		n/d	1500			yes	no	6	60	L113	2.2	2	2.1	70	40	50	115	36	37.3	97	L113	no	no	no		L113	113	FALSE	FALSE	FALSE	FALSE
L116	36	m	negative	80	50	60	35.6	0.48	52	94	15	17.8	3	2.3	2.65	6.97	15.7	242		negative				no	no	6		L115	2.5	2	2.25	96	60	72	96	36	36.4	74	L115	yes	yes	no		L115	115	FALSE	FALSE	FALSE	FALSE
L117	50	m	positive	80	50	60	36.7	0.88	32	116	10	28.6	1.4	1.4	1.4	3.3	15.4	85		n/d	2500			yes	no	5	20	L116	1.3	1.1	1.2	96	60	72	96	24	36.4	88	L116	no	no			L116	116	FALSE	FALSE	FALSE	FALSE
L118	29	f	positive	106	70	82	37.1	0.84	50	133	15	29.6	0.8	1.1	0.95	6.48	13.7	107	33	n/d	500			no	yes	5		L117	0.6	0.4	0.5	110	80	90	120	38	37.4	90	L117	no	no			L117	117	FALSE	FALSE	FALSE	FALSE
L119	37	f	positive	80	60	66.6667	40.7	0.77	28	171	15	21.3	2.1	2.2	2.15	7.78	4.8	288		postive	1500			yes	no	13	20	L118	1.4	1	1.2	90	50	63.3333	150	40	39.4	87	L118	no	no			L118	118	FALSE	FALSE	FALSE	FALSE
L120	24	f	positive	118	76	90	36.2	0.97	30	117	8	24.7	2.4	2.6	2.5	16.94	10.4	377	8	n/d			500	yes	no	72	300	L119	2	2.3	2.15	120	76	90.6667	120	29	37.7	92	L119	yes	yes	no		L119	119	FALSE	FALSE	FALSE	FALSE
L121	35	m	positive	100	70	80	38	0.98	28	100	14	23.4	1.4	1.6	1.5	2.75	11.3	159		n/d	750			yes	no	3.5	60	L120	1.2	0.9	1.05	80	55	63.3333	119	19	37.6	94	L120	no	no	no		L120	120	FALSE	FALSE	FALSE	FALSE
L122	77	m	negative	90	60	70	35.9	0.91	20	99	15	20.7	2.7	2.4	2.55	6.3	9.9	71		n/d	1000			yes	no	6	30	L121	2.2	2	2.1	100	80	86.6667	90	18	36.4	88	L121	no	no			L121	121	FALSE	FALSE	FALSE	FALSE
L123	36	m	positive	90	66	74	39.3	0.89	48	60	12	16.1	2.2	2.2	2.2	13.59	12	151	133	n/d	3000			yes	no	4	30	L122	1.9	1.6	1.75	100	60	73.3333	84	36	38.4	88	L122	yes	yes	no		L122	122	FALSE	FALSE	FALSE	FALSE
L124	37	f	positive	113	70	84.3333	37.4	0.88	24	137	15	21.8	3.4	3.6	3.5	0.7	3	28	201	negative	500			yes	no	4		L123	18.1	18.6	18.35	100	65	76.6667	106	20	38.2	97	L123	no	no			L123	123	FALSE	FALSE	FALSE	FALSE
L125	29	m	positive	80	60	66.6667	39.4	0.8	12	162	15	22.1	6.7	6.1	6.4	11.75	6.3	101	396	n/d	2000			yes	no	6	90	L124	5	6.1	5.55	101	46	64.3333	101	24	37.5	82	L124	yes	yes			L124	124	FALSE	FALSE	FALSE	FALSE
L126	59	m	positive	78	56	63.3333	35.1	0.91	32	120	15	28	6.3	6.5	6.4	25.5	16.3	254	425					yes	yes		20	L125	6.4	6.7	6.55	96	60	72	123	22	37.9	99	L125	no	yes			L125	125	FALSE	FALSE	FALSE	FALSE
L127	52	f	negative	86	58	67.3333	36.7	0.99	24	113	9	25	14.6	13.8	14.2	2.97	1.9	6		n/d	1000	500		yes	no	48	60	L125	6.4	6.7	6.55	96	60	72	123	22	37.9	99	L125	no	yes			L125	125	FALSE	FALSE	FALSE	FALSE
L128	27	m	positive	110	70	83.3333	38.7	0.97	57	129	11	22	1.5	1.8	1.65				76		500	500		yes	no		30	L126	1.6	1.2	1.4	100	60	73.3333	118	34	37.8	90	L126	yes	yes			L126	126	FALSE	FALSE	FALSE	FALSE
L129	44	m	negative	80	40	53.3333	35.9	0.99	50	110	14	23.25	11.6	11.8	11.7	6.14	13.1	95		negative	2000			yes	no	6	1500	L127	3	2.8	2.9	90	60	70	100	24	36	96	L127	no	no			L127	127	FALSE	FALSE	FALSE	FALSE
L130	55	f	negative	90			38.5	0.99	18	115	15	18.5	2.8	2.5	2.65	6.15	10.9	572		n/d	2500			yes	no	12	30	L128	1.5	1.8	1.65	75	56	62.3333	100	20	36.1	99	L128	no	no			L128	128	FALSE	FALSE	FALSE	TRUE
L131	57	m	positive	88	60	69.3333	36.3	0.98	26	103	15	19	2.7	1.8	2.25	4.14	8.4	390	130	n/d	1500			no	no	10		L130	1	1.3	1.15	110	60	76.6667	96	24	36.8	98	L130	no	no			L130	130	FALSE	FALSE	FALSE	FALSE
L132	85	f	negative	80	50	60	38.9	0.92	40	110	13	29.1	2.6	2.6	2.6	24.6	13	264		n/d	1500			yes	no	48	120	L131	2	2.2	2.1	110	62	78	120	32	37.9	93	L131	no	no			L131	131	FALSE	FALSE	FALSE	FALSE
L134	34	m	positive	88	60	69.3333	39.1	0.96	60	145	14	22.3	2.4	2.5	2.45	1.04	15.6	43	0	n/d	1000			yes	no	5	30	L133	1.8	1.6	1.7	90	70	76.6667	128	34	38	98	L133	yes	yes	no		L133	133	FALSE	FALSE	FALSE	FALSE
L135	40	m	positive	90			38.6	0.94	36	76	15	23.5	2	2	2	12.9	15.7	397		n/d	3000			yes	no	17	15	L134	1.8	1.4	1.6	110	60	76.6667	84	24	37.5	96	L134	no				L134	134	FALSE	FALSE	FALSE	TRUE
L136	80	m	negative	88	42	57.3333	38.2	0.93	28	76	15	21	2.8	2.4	2.6	12.77	12.8	701		n/d	1000			yes	no	6	60	L135	2	1.8	1.9	100	58	72	80	20	37	90	L135	no		no		L135	135	FALSE	FALSE	FALSE	FALSE
L137	40	f	negative	90			34.6	0.76	46	54	13	28	9.4	8.6	9	13.72	148	356		n/d	1000			yes	yes	16	60	L136	6.8	6.2	6.5	98			72	40	35.8	71	L136	yes	yes	no		L136	136	FALSE	FALSE	FALSE	TRUE
L138	30	f	positive	126	91	102.667	37.9	0.97	36	117	15	28	2.4	2	2.2	2.62		55	140	negative	1000			yes	no	6	10	L137	2	1.6	1.8	120	80	93.3333	102	28	36.8	98	L137	no	no			L137	137	FALSE	FALSE	FALSE	FALSE
L139	30	f	positive	100	55	70	39.4	0.93	36	32	15	19.5	4.8	5.3	5.05	2.57	4.5	68	121	n/d	1.5			yes	no	6	60	L138	6.4	5.7	6.05	100	68	78.6667	100	30	37.6	94	L138	no	no			L138	138	FALSE	TRUE	FALSE	FALSE
L140	26	f	positive	100	50	66.6667	38.7	0.95	44	151	14	17.5	8.3	7.6	7.95	1.26	7.1	76	0	n/d	1000			yes	no	18	30	L139	6.7	7.8	7.25	80	50	60	110	30	35.2	94	L139	yes	yes	no		L139	139	FALSE	FALSE	TRUE	FALSE
L141	26	f	positive	80	60	66.6667	38.3	0.93	48	140	15	20.1	1.3	1.3	1.3	10.2	10.6	415	5	negative	1500			yes		16	30	L140	1.8	1.7	1.75	90	60	70	119	30	37.2	96	L140	no	no			L140	140	FALSE	FALSE	FALSE	FALSE
L142	29	m	positive	80	40	53.3333	37.7	0.61	46	128	15	18.5	1.4	1.6	1.5	9.37	12.6	103	477	n/d	1000			yes		22	20	L141	1.4	1.2	1.3	106	80	88.6667	116	32	37.2	60	L141	yes	yes	no		L141	141	FALSE	FALSE	FALSE	FALSE
L143	54	f	negative	85	50	61.6667	35.6	0.94	34	126	15	16	7.8	8.4	8.1	14.1	7.3	196						yes	no		0	L142	8	8.2	8.1	88	60	69.3333	120	22	36.6	96	L142	no	yes			L142	142	FALSE	FALSE	FALSE	FALSE
L144	35	f	negative	104	75	84.6667	35.4	0.97	22	82	15	16.1	1.7	0.9	1.3	2.4	13.1	60		n/d	1500			no	no	8		L143	1.7	1.7	1.7	94	60	71.3333	88	21	36.2	96	L143	no	no			L143	143	FALSE	FALSE	FALSE	FALSE
L145	29	m	positive	88			37.1	0.88	32	116	15	19.1	5.2	4.3	4.75	4.3	10.8	159	202	n/d	4000			yes	no	11	180	L144	1.8	1.7	1.75	90	60	70	100	32	36.7	98	L144	no	yes			L144	144	FALSE	FALSE	FALSE	TRUE
L146	35	f	positive	85			35.1	0.8	45	84	14	26	6.9	6.7	6.8	5.41	7.3	166		n/d	3000			no	no	7	30	L144	4.2	3.7	3.95	110	70	83.3333	90	32	36.6	86	L144	no	yes			L144	144	FALSE	FALSE	FALSE	TRUE
L148	75	m	negative	70	45	53.3333	35.5	0.95	26	85	15	21	1.6	2.3	1.95	47.12	5.8	18		n/d	1000			no	no	24		L146	1.9	1.4	1.65	80	60	66.6667	89	20	35.7	93	L146	yes	yes	no		L146	146	FALSE	FALSE	FALSE	FALSE
L149	33	f	positive	80			36.4	0.85	40	120	15	18	9	9.1	9.05	7.92	12.4	268	1	negative	1500			no	no	31		L147	6.1	5.7	5.9	98			130	32	38.7	96	L147	yes	yes	no		L147	147	FALSE	FALSE	FALSE	TRUE
L150	80	f	negative	90	50	63.3333	37.8	0.9	32	154	15	18.7	3.3	2.5	2.9	9.02	11.1	275		n/d	500			yes	no	4	15	L148	2.5	2.5	2.5	90	58	68.6667	98	20	36.1	93	L148	no	no			L148	148	FALSE	FALSE	FALSE	FALSE
L151	34	f	positive	90	50	63.3333	37.5	0.96	60	120	15	20.9	3	2.4	2.7	21.32	7.8	252	192	negative	0			yes	no	5	15	L149	2.1	1.7	1.9	70	54	59.3333	109	38	37	93	L149	no	no			L149	149	FALSE	FALSE	FALSE	FALSE
L152	59	m	positive	86	70	75.3333	37.3	0.89	42	110	15	24	2.3	2.8	2.55	9.57	14.1	152	302	n/d	1000			yes	no	2	30	L150	3.3	3.5	3.4	96	70	78.6667	117	44	38.3	80	L150	no	no			L150	150	FALSE	FALSE	FALSE	FALSE
L153	62	f	positive	85	55	65	35.4	0.99	26	112	14	20	1.9	1.8	1.85	1.37	2.4	46	221	n/d				yes	no	7	300	L151	2.9	2.5	2.7	90	62	71.3333	91	16	35.8	99	L151	no	yes			L151	151	FALSE	FALSE	FALSE	FALSE
L154	57	f	positive	80	50	60	39	0.98	18	150	15	16.3	1.8	1.7	1.75	5.31	7.9	47	13	negative	1000			yes	no	2	15	L152	2.2	2.2	2.2	90	50	63.3333	95	28	37	99	L152	no	no			L152	152	FALSE	FALSE	FALSE	FALSE
L155	20	f	negative	86	60	68.6667	40.1	0.98	30	147	15	28.6	1.2	1.1	1.15	5.15	11.6	100		n/d	1000			yes	no	2.5	60	L155	3.2	3.4	3.3	88	58	68	123	26	38.3	97	L155	no	no			L155	155	FALSE	FALSE	FALSE	FALSE
L156	30	m	negative	78	60	66	37.7	0.96	32	151	15	24.5	3.1	3.3	3.2	7.4	15	126		n/d	2000			yes	no	8	15	L157	4.3	4.6	4.45	85	58	67	124	32	38.1	97	L157	no				L157	157	FALSE	FALSE	FALSE	FALSE
L157	35	m	negative	90	50	63.3333	37.9	0.96	32	127	15	26.2	3.3	3.5	3.4	12.3	14.6	289		n/d	2500			yes	no	18	30	L158	3.5	1.8	2.65	90	60	70	98	28	36.8	98	L158	no	no			L158	158	FALSE	FALSE	TRUE	FALSE
L158	14	f	negative	80	40	53.3333	39.2	0.95	45	107	14	19.2	3.3	3.5	3.4	28.1	13.3	434		n/d	1000			yes	no	7	15	L160	11.7	11.6	11.65	100	70	80	89	37	37	97	L160	no	no			L160	160	FALSE	FALSE	FALSE	FALSE
L159	22	m	negative	60	35	43.3333	38	0.65	60	148	11	28.4	10.8	10.3	10.55	27.27	15.6	15		n/d	5500			yes	no		15	L161	7.1	7.1	7.1	80	30	46.6667	124	60	37.9	84	L161	no				L161	161	FALSE	FALSE	FALSE	FALSE
L161	45	f	positive	88	46	60	37.3	0.85	36	116	15	26.5	3.1	4.1	3.6	5	3.7	114	152	n/d	1000			yes	no	21	30	L164	2.8	2.4	2.6	84	56	65.3333	96	28	38.2	86	L164	yes	yes			L164	164	FALSE	FALSE	FALSE	FALSE
L162	37	m	positive	90	60	70	37.9	0.9	32	96	14	28	4	3.6	3.8	11.38	14.1	114	78	n/d	1000			yes	no		30	L164	2.6	2.1	2.35	110	60	76.6667	80	36	37.9	90	L164	no	no			L164	164	FALSE	FALSE	FALSE	FALSE
L163	26	f	positive	80	60	66.6667	38.4	0.86	32	120	8	18.6	7.4	7	7.2					n/d	2000			yes	no	8	20	L165	4.2	3.8	4	90	60	70	116	28	37.9	89	L165	no	no			L165	165	FALSE	FALSE	FALSE	FALSE
L164	37	f	positive	88	60	69.3333	39	0.8	40	146	15	19.9	5.6	6.6	6.1	0.54	5.5	0	71	n/d	2000			yes	no	8	30	L166	3.4	3	3.2	90	60	70	120	32	37.9	84	L166	yes	yes			L166	166	FALSE	FALSE	FALSE	FALSE
L165	25	m	negative	80	58	65.3333	38.1	0.78	34	129	15	21.9	4.8	3.8	4.3	8.15	9	148		n/d	1000			yes	no	6	5	L168	2.9	2.4	2.65	120	70	86.6667	98	30	38	86	L168	no	yes			L168	168	FALSE	FALSE	FALSE	FALSE
L166	53	m	negative	85			38.7	0.82	56	140	15	21.9	15.6	15.9	15.75					n/d	5500			yes	no	15		L169	10.6	10	10.3	70	40	50	136	42	38.6	88	L169	no	yes			L169	169	FALSE	FALSE	FALSE	TRUE
L167	18	m	positive	100	75	83.3333	36.2	0.91	40	100	12	24.8	6.7	6.8	6.75	25.25	13.6	84	40	n/d	1000			yes	no	5	30	L170	4.2	4	4.1	110	78	88.6667	96	32	36.4	90	L170	no	no			L170	170	FALSE	FALSE	FALSE	FALSE
L168	26	m	negative	120	70	86.6667	39	0.98	28	128	15	24	2.7	1.9	2.3	2.47	10.8	143			1000			yes	no	4	30	L171	1.6	1.6	1.6	120	80	93.3333	120	28	38.4	99	L171	no	no			L171	171	FALSE	TRUE	FALSE	FALSE
L169	25	f	positive	122	88	99.3333	37.6	0.91	36	110	10	24	1.5	1.5	1.5	6.71	12.2	235	78	n/d	1000			no	no	21		L173	1.4	1	1.2	113	83	93	142	36	38.3	70	L173	yes	yes			L173	173	FALSE	FALSE	FALSE	FALSE
L170	26	f	positive	88	60	69.3333	39.5	0.99	28	122	15	30.4	1.3	1.7	1.5	15.23	10.8	308			500			yes	no	9		L173	0.9	0.9	0.9	110	65	80	98	18	37	96	L173	yes	yes			L173	173	FALSE	FALSE	FALSE	FALSE
L171	30	f	positive	80	65	70	39.2	0.9	26	117	15	24.5	1.2	1.2	1.2	8.7	12.4	354		postive	2000			yes	no	15	120	L174	1.1	0.8	0.95	100	52	68	120	44	39.8	89	L174	no				L174	174	FALSE	FALSE	FALSE	FALSE
L173		f	positive	90			35.7	0.95	19	131	15	23	5.1	4.8	4.95	7.2	11.4	286		n/d	2500			yes	no	168	30	L176	2.8	3.1	2.95	90			126	20	35.3	95	L176	yes	yes			L176	176	FALSE	FALSE	FALSE	TRUE
L174	36	f	positive	88	50	62.6667	39.8	0.95	44	134	15	31	2.6	3.4	3				0		1500			yes	no	15	240	L177	2.9	2.7	2.8	90	60	70	120	20	37.9	90	L177	no	no			L177	177	FALSE	FALSE	FALSE	FALSE
L176	24	f	positive	60	40	46.6667	34.9	0.99	32	111	15	28.5	4.7	3.5	4.1	5.15	2.3	20	226	n/d				no	no	7		L179	2.9	2.1	2.5	84	52	62.6667	100	26	35.1	96	L179	no	no			L179	179	FALSE	FALSE	FALSE	FALSE
L177	58	m	negative	90	50	63.3333	38.4	0.93	28	120	15	23.7	6.4	5.9	6.15	895	4.3	99		n/d	500			yes	no	8	30	L180	4.1	3.8	3.95	90	60	70	116	22	37.6	90	L180	no	no			L180	180	FALSE	FALSE	FALSE	FALSE
L178	19	m	negative	85			37.1	0.94	28	140	15	22	8.1	7.9	8	5.08	19	43			6000			yes	no	5	60	L181	6.4	6.6	6.5	70		23.3333	128	24	37	96	L181	no				L181	181	FALSE	FALSE	FALSE	TRUE
L179	41	m	positive	85	50	61.6667	38.4	0.83	36	120	15	21.5	4.7	4.1	4.4				62	n/d	1500			yes	no	6	30	L182	3.9	3.1	3.5	90	60	70	136	28	38	86	L182	no	yes			L182	182	FALSE	FALSE	FALSE	FALSE
L180	65	m	positive	80	40	53.3333	39.9	0.9	36	116	7	27	2.9	3.4	3.15	5.6	15.1	452	183	n/d	0	0	0	yes	no	9	30	L183	8.3	7.6	7.95	100	50	66.6667	65	22	39.4	61	L183	yes	yes			L183	183	FALSE	TRUE	FALSE	FALSE
L181	33	m	positive	50		16.6667	35	0.89	36	116	16	22	7.4	7.2	7.3	23.28	15.1	152	91	negative	3000			yes	no	24	30	L184	5.2	5	5.1	60	20	33.3333	79	32	36	97	L184	no	no			L184	184	FALSE	FALSE	FALSE	FALSE
L182	25	f	positive	130	60	83.3333	34.6	0.93	24	65	11	21.6	2.5	2.1	2.3	12.59	11.2	204	393	n/d	1500			yes	no	9	240	L185	1.5	1.3	1.4	95	60	71.6667	68	24	35.5	94	L185	no	no			L185	185	FALSE	FALSE	FALSE	FALSE
L183	52	m	positive	90			34.2	0.84	24	113	14	19.6	11.2	11.7	11.45	13.77	7.9	0	31	postive	3000			yes	no	10	15	L186	4.9	4.3	4.6	100	60	73.3333	103	20	34.4	95	L186	no	yes			L186	186	FALSE	FALSE	FALSE	TRUE
L184	24	m	positive	88	60	69.3333	38.4	0.89	50	143	15	21	2	1.9	1.95	10.63	7.7	162	53		750			yes	no	24	60	L187	1.8	1.6	1.7	90	60	70	120	36	37.6	90	L187	no	yes			L187	187	FALSE	FALSE	FALSE	FALSE
L185	26	f	positive	80	58	65.3333	35.7	0.97	48	124	15	19.6	2.2	2.2	2.2	18.54	11.2	231	555		1500			yes	no	16	120	L188	1.8	1.4	1.6	100	80	86.6667	116	28	36	94	L188	yes	yes			L188	188	FALSE	FALSE	FALSE	FALSE
L187	31	m	positive	100	80	86.6667	32.9	0.97	21	95	12	16.5	2.7	2.6	2.65	1.26	10.5	49	7	negative	2000			yes	no	7	120	L191	1.6	1.7	1.65	100	70	80	120	24	33.4	93	L191	no	no			L191	191	FALSE	FALSE	FALSE	FALSE
L188	25	m	negative	136	60	85.3333	40.2	0.92	32	120	15	26	2.7	2.2	2.45	86.36	4.3	28		n/d	0			yes	no	5	90	L192	1.8	1.6	1.7	120	60	80	116	32	9.1	90	L192	yes				L192	192	FALSE	FALSE	FALSE	FALSE
L189	35	f	positive	60	30	40	35	0.74	28	110	15	15.7	2.3	2.3	2.3	12.87	8.1	212			880			yes	no	45	30	L193	4.2	3.8	4	60	45	50	101	52	362	96	L193	yes	yes			L193	193	FALSE	FALSE	FALSE	FALSE
L190	37	m	positive	88	60	69.3333	38.9	0.95	26	102	15	23.5	3	3.8	3.4	1.82	8.2	113	316	negative	1000			yes				L195	6.7	8	7.35	105	71	82.3333	87	26	35.2	95.1	L195	no	no			L195	195	FALSE	FALSE	TRUE	FALSE
L191	27	m	positive	80	60	66.6667	37.6	0.83	28	126	15	16.4	4.1	3.7	3.9	2.6	9.4	69		n/d	750			yes	no	6	120	L196	5.1	5.5	5.3	95	45	61.6667	114	28	39	90	L196	no	no			L196	196	FALSE	TRUE	FALSE	FALSE
L192	29	f	negative	80	60	66.6667	37.1	0.97	32	119	15	24	1.3	1.1	1.2	10.34	10.6	372			1500			yes	no	5	1440	L197	0.6	0.1	0.35	110	60	76.6667	102	24	37	90	L197	no	no			L197	197	FALSE	FALSE	FALSE	FALSE
L193	46	m	positive	80	40	53.3333	34.5	0.9	28	120	15	19	3.3	3.1	3.2	1.94	4.8	4			1500			yes	no	9	30	L198	1.7	1.5	1.6	90	70	76.6667	102	28	38.4	96	L198	no	no			L198	198	FALSE	FALSE	FALSE	FALSE
L194	59	f	negative	70	40	50	39.7	0.88	32	120	15	30.2	0.6	0.5	0.55	2.43	12	32		n/d	1000			yes	no	30	180	L198	0.6	0.3	0.45	90	60	70	100	28	38.1	90	L198	no	no			L198	198	FALSE	FALSE	FALSE	FALSE
L195	50	f	negative	100		33.3333	39.2	0.97	39	112	15	22.5	1.6	1.6	1.6						0			yes			15	L200	1.2	0.2	0.7	80	40	53.3333	112	28	38.2	80	L200	no	no			L200	200	FALSE	FALSE	FALSE	FALSE
L196	50	m	negative	80	65	70	39.4	0.9	120	118	14	26.8	2.7	2.6	2.65	8.2	15.5	385		n/d	2000			yes	no	24	30	L201	2.3	2	2.15	100	70	80	118	28	38	90	L201	no	no			L201	201	FALSE	FALSE	FALSE	FALSE
L197	100	f	negative	160	70	100	39.5	0.65	32	91	8	27.6	2.8	2.5	2.65	26.1	11.7	443			1000			yes	no	0.5	30	L203	2.3	1.9	2.1	150	80	103.333	90	28	37.6	76	L203	yes	yes			L203	203	FALSE	FALSE	FALSE	FALSE
L198	30	f	negative	90			53.4	0.94	72	76	15	22	8	8.5	8.25	11.8	12.8	168		n/d	2000			yes	no	24	120	L204	6.5	6.2	6.35	90			123	64	35.3	97	L204	yes	yes			L204	204	FALSE	FALSE	FALSE	TRUE
L199	39	f	positive	70	40	50	34.6	0.87	28	98	15	26	3	3.1	3.05	4.17	6.3	4		negative	2000			yes	no	44	120	L208	2.8	2.4	2.6	100	50	66.6667	96	28	35.9	86	L208	no	no			L208	208	FALSE	FALSE	FALSE	FALSE
L200	44	m	negative	90			37	0.87	52	144	15	17.8	5.7	5.8	5.75	9.9	12.3	247			4000			yes	no		120	L209	1.8	1.6	1.7	90	60	70	100	28	37.5	96	L209	no	no			L209	209	FALSE	FALSE	FALSE	TRUE
L201	30	f	positive	89	65	73	37	0.85	36	105	13	21.1	2	1.8	1.9	3.27	8.7	338		n/d	1000			no	no	5		L209	1.8	1.6	1.7	90	60	70	100	28	37.4	91	L209	no	no			L209	209	FALSE	FALSE	FALSE	FALSE
L202	44	m	positive	82	60	67.3333	37.9	0.8	32	119	14	18.7	1.5	1.8	1.65	8.29	13	297		n/d	2500			yes	no	7	30	L210	1.4	1.4	1.4	90	70	76.6667	116	28	37.4	86	L210	no				L210	210	FALSE	FALSE	FALSE	FALSE
L203	80	m	negative	90	50	63.3333	38.3	0.89	40	118	13	25	3.8	3	3.4	14.9	15.6	128		negative	2000			yes	no	8	30	L211	2	1.8	1.9	100	60	73.3333	104	32	37.4	90	L211	no	no			L211	211	FALSE	FALSE	FALSE	FALSE
L204	45	m	positive	80	40	53.3333	39.8	0.9	26	136	15	21	2.7	3.4	3.05	6.12	10.3	134		n/d	1500			yes	no	24	30	L212	0.7	1.2	0.95	95	50	65	114	28	39.5	94	L212	no				L212	212	FALSE	FALSE	FALSE	FALSE
L205	49	m	positive	99	68	78.3333	38.9	0.94	36	140	12	20	6.4	5.7	6.05	16.3	14	62		n/d	1500			yes	no	24	60	L213	4.2	3.7	3.95	96	70	78.6667	122	28	37.6	96	L213	no				L213	213	FALSE	FALSE	FALSE	FALSE
L206	36	f	negative	107	60	75.6667	39.1	0.9	36	122	15	22.4	1	1.1	1.05	6.06	11	3.95		n/d				yes	no	4	10	L214	0.8	0.8	0.8	100	64	76	120	32	38.6	90	L214	no				L214	214	FALSE	FALSE	FALSE	FALSE
L207	86	f	negative	90	70	76.6667	34.7	0.92	20	106	15	29	6.8	6	6.4	5.8	14.9	158		n/d	1000			no	no	3		L215	4.2	4.1	4.15	100	80	86.6667	108	20	34.7	94	L215	no				L215	215	FALSE	FALSE	FALSE	FALSE
L208	20	m	positive	80	60	66.6667	40.2	0.92	36	163	15	17.9	1.4	1.2	1.3	9.46	12.4	162		n/d	2000			yes	no	15	90	L216	1	0.8	0.9	110	70	83.3333	128	28	38.6	90	L216	no				L216	216	FALSE	FALSE	FALSE	FALSE
L209	42	m	positive	80	60	66.6667	33.4	0.9	36	140	14	23	7.4	6.9	7.15	7.55	6.4	71		n/d	3000			yes	yes	18	20	L217	4.2	4	4.1	80	50	60	138	36	35.2	86	L217	no				L217	217	FALSE	FALSE	FALSE	FALSE
L210	32	f	positive	80	40	53.3333	38.9	0.94	22	135	15	22	1.8	1.7	1.75	2.25	10.4	296		negative	3000			yes	no	8	40	L218	1.4	1	1.2	90	70	76.6667	116	20	38.5	90	L218	no				L218	218	FALSE	FALSE	FALSE	FALSE
L211	33	m	negative	90	50	63.3333	39.6	0.91	44	100	15	26.8	2.4	2.4	2.4	8.97	14	238		n/d	2500			yes	no	4	30	L219	1.6	1.2	1.4	100	60	73.3333	96	28	37.9	90	L219	no				L219	219	FALSE	FALSE	FALSE	FALSE
[truncated: 22 more columns]
